# Supplementary material for: Structural modelling and preventive strategy targeting of WSSV hub proteins to combat viral infection in shrimp Penaeus monodon
Source: PLoS One. 2024 Jul 29;19(7):e0307976. doi: 10.1371/journal.pone.0307976 (PMC11285918; doi:10.1371/journal.pone.0307976)
Supplement: S2 File — (XLSX) [file pone.0307976.s002.xlsx]

## Sheet: Table S1 SMART & PSIPRED-MEMSAT
Table S1
	SMART Analysis Results				PSIPRED-MEMSAT Prediction Results
WSSV Proteins	Confidently Predicted Domains, Motifs and Features	Amino Acid Postion		E-value	Predicted Features	Amino Acid Postion
		Start	End			Start	End
WSSV051	Low Complexity	92	103	N/A	Disordered Protein Binding	1	10
	Low Complexity	280	292	N/A	Extracellular Region	11	231
	Low Complexity	312	326	N/A	Pore Lining Helix	232	247
					Disordered Protein Binding	283	285
					Disordered	286	286
WSSV517	Transmembran Region	2	24	N/A	Disordered Protein Binding	1	13
					Disordered	265	265
WSSV454	Pfam : TK	3	182	5.3e-42	Disordered	1	1
	Low Complexity	183	193	N/A	Disordered	196	197
	Pfam : Thymidylate_Kinase	197	378	2.8e-36	Pore Lining Helix	279	294
					Extracellular Region	295	388
WSSV322	Low Complexity	5	25	N/A	Disordered Protein Binding	1	17
	Low Complexity	35	54	N/A	Extracellular Region	18	34
	Low Complexity	221	232	N/A	Disordered Protein Binding	35	49
					Extracellular Region	50	59
					Pore Lining Helix	60	75
					Disordered Protein Binding	275	289
WSSV144	No Reported	N/A	N/A	N/A	Disordered Protein Binding	1	8
					Pore Lining Helix	16	31
					Disordered Protein Binding	53	75

## Sheet: Table S2 Phosphorylation
Table S2	Phosphorylation Sites Analysis of WSSV Hub Proteins and Its Partners
WSSV Proteins	Possible Phosphorylation Sites Using NetPhos 3.1 Server			Possible Phosphorylation Sites Using ViralPhos Server
	Serine (pSer)	Threonine (pThr)	Tyrosine (pTyr)	Serine (pSer)	Threonine (pThr)	Tyrosine (pTyr)
WSSV051	6,13,57,60,69,73,106, 122,143,147,156,157, 161,168,173,195,209, 312,313,316,317,319, 324,326,339,347,355, 371,377,388,428,431	30,44,197,237,402	11,263,293,315, 337,378,383,405	6,24,69,82,123,168,173,204, 312,313,316,324,325,326, 339,371,377	44,51,108,181,197,237,427	236,293
WSSV517	36,46,57,59,61,66,73, 95,110,139,145,181, 216,223,226,234,245	39,63,72,74,88,103, 167,185,205,237,239, 254	86,104,147,164, 171,196,218,258	32,43,46,57,59,61,95,166,178,181	39,40,63,72,74,96,103,167,182,183,204,229,236	86,101,147,171,257
WSSV454	17,40,67,68,139,206, 233,259,267,287,304, 306,327,341	18,43,49,65,154,207, 214,235,244,299,331, 370	24,45,182,221,225, 284,383	122,233,267,306,341	9,43,51,64,115,154,214,339,370	NA
WSSV322	2,6,9,10,12,15,23,63, 95,111,126,127,146, 159,195,200,217,221, 223,224,225,226,227, 229,230,231,245,246, 271	16,24,56,67,94,96,117, 147,176,181,187,205	71,141,162	6,9,10,12,23,81,95,146,200,217,221,224,226,229,230,231,232,271	14,16,94,96,117,121,147,148,187,205	71
WSSV144	14,37,46,48,56,57, 58,59,60,61,62,63, 64,65	51,55,73	35	14,46,48,56,57,58,59,60,62,63,64,65	51,55	NA

## Sheet: Table S3 Template prediction
Table S3	Template Strucutures for 3D Prediction of WSSV Hub Proteins and Its Partners
WSSV Proteins	PDB Templates			Covered Residue of WSSV Protein		Source of PDB Templates	Templates Identification Servers
	PDB ID	Chain	Molecule Name	Start	End		SWISS-Modela	PSIPREDb	LOMETSC
WSSV051	3PBI	A	Invasion Protein	98	166	https://swissmodel.expasy.org/templates/3pbi	ü
	3S0Q	A	Invasion Protein	98	166	https://swissmodel.expasy.org/templates/3s0q	ü
	3PBC	A	Invasion Protein	98	166	https://swissmodel.expasy.org/templates/3pbc	ü
	3I86	A	Putative Uncharacterized Protein	98	166	https://swissmodel.expasy.org/templates/3i86	ü
	2XIV	A	Hypothetical Invasion Protein	98	166	https://swissmodel.expasy.org/templates/2xiv	ü
	1XFD	A	Dipeptidyl Aminopeptidase-Like Protein 6	69	448	http://www.cathdb.info/version/latest/domain/1xfdA01		ü
	1QKS	A	Cytochrome CD1 Nitrite Reductase	58	448	http://www.cathdb.info/version/latest/domain/1qksA02		ü
	1ORV	A	Dipeptidyl Peptidase IV	1	412	http://www.cathdb.info/version/latest/domain/1orvA01		ü
	1XIP	A	Nucleoporin NUP159	1	323	http://www.cathdb.info/version/latest/domain/1xipA00		ü
	3AMR	A	3-Phytase	1	377	http://www.cathdb.info/version/latest/domain/3amrA00		ü
	4A2L	A	Two-Component System Sensor Histidine Kinase/Response	1	448	https://www.rcsb.org/structure/4a2l			ü
	1KB0	A	Quinohemoprotein Alcohol Dehydrogenase	1	448	https://www.rcsb.org/structure/1kb0			ü
	4LO6	B	HA-70	50	288	https://www.rcsb.org/structure/4lo6			ü
	4TLV	A	Adp-Ribosylating Toxin Cards	1	448	https://www.rcsb.org/structure/4tlv			ü
	4EQV	A	Invertase 2	1	390	https://www.rcsb.org/structure/4eqv			ü
WSSV517	6CER	B	Pyruvate Dehydrogenase E1 Component Subunit Alpha	107	154	https://swissmodel.expasy.org/templates/6cer	ü
	3EXI	B	Pyruvate Dehydrogenase E1 Component Subunit Beta	112	154	https://swissmodel.expasy.org/templates/3exi	ü
	1W88	B	Pyruvate Dehydrogenase E1 Component Subunit Beta	111	155	https://swissmodel.expasy.org/templates/1w88	ü
	2OZL	B	Pyruvate Dehydrogenase E1 Component Subunit Alpha	111	154	https://swissmodel.expasy.org/templates/2ozl	ü
	1UMC	B	2-Oxo Acid Dehydrogenase Beta Subunit	106	154	https://swissmodel.expasy.org/templates/1umc	ü
	2NSP	A	Pectinesterase A	1	265	http://www.cathdb.info/version/latest/domain/2nspA00		ü
	1ACC	A	Anthrax Protective Antigen	12	168	http://www.cathdb.info/version/latest/domain/1accA02		ü
	1XFD	A	Dipeptidyl Aminopeptidase-Like Protein 6	1	201	http://www.cathdb.info/version/latest/domain/1xfdA01		ü
	1SUU	A	DNA Gyrase Subunit A	19	265	http://www.cathdb.info/version/latest/domain/1suuA00		ü
	1ORV	A	Dipeptidyl Peptidase Iv	1	201	http://www.cathdb.info/version/latest/domain/1orvA01		ü
	4ZKT	B	Botulinum Neurotoxin Type E, Nontoxic-Nonhemagglutinin Component, NTNH	1	265	https://www.rcsb.org/structure/4zkt			ü
	3ECQ	A	Endo-Alpha-N-Acetylgalactosaminidase	20	242	https://www.rcsb.org/structure/3ecq			ü
	4NSX	A	U3 Small Nucleolar RNA-Associated Protein 21	5	265	https://www.rcsb.org/structure/4nsx			ü
	4JX0	A	Hypothetical Protein	1	260	https://www.rcsb.org/structure/4jx0			ü
	3S88	I	Envelope Glycoprotein	11	260	https://www.rcsb.org/structure/3s88			ü
WSSV454	1E98	A	Thymidylate Kinase	189	386	https://swissmodel.expasy.org/templates/1e98	ü
	3TMK	A	Thymidylate Kinase	189	387	https://swissmodel.expasy.org/templates/3tmk	ü
	1E9C	A	Thymidylate Kinase	189	387	https://swissmodel.expasy.org/templates/1e9c	ü
	3DVL	A	Circadian Clock Protein Kinase KaiC	1	230	https://swissmodel.expasy.org/templates/3dvl	ü
	4O0M	A	Circadian Clock Protein Kinase KaiC	1	229	https://swissmodel.expasy.org/templates/4o0m	ü
	1NN3	A	Thymidylate Kinase	190	388	http://www.cathdb.info/version/latest/domain/1nn3A00		ü
	2WWF	A	Thymidylate Kinase	184	388	http://www.cathdb.info/version/latest/domain/2wwfA00		ü
	3LV9	A	Thymidylate Kinase	191	388	http://www.cathdb.info/version/latest/domain/3lv8A00		ü
	1EWQ	B	DNA Mismatch Repair Protein Muts	1	187	http://www.cathdb.info/version/latest/domain/1ewqB05		ü
	3BOS	B	Putative DNA Replication Factor	1	129	http://www.cathdb.info/version/latest/domain/3bosB01		ü
	2WWF	A	Thymidine Kinase, Putative	184	388	https://www.rcsb.org/structure/2wwf			ü
	2UZ3	A	Thymidine Kinase	2	198	https://www.rcsb.org/structure/2uz3			ü
	1E9C	A	Thymidine Kinase	190	388	https://www.rcsb.org/structure/1e9c			ü
	2V54	A	Thymidine Kinase	189	388	https://www.rcsb.org/structure/2v54			ü
	2JA1	A	Thymidine Kinase	1	186	https://www.rcsb.org/structure/2ja1			ü
WSSV322	5FJQ	A	Carbohydrate Binding Protein, Putative, CPB33A	152	195	https://swissmodel.expasy.org/templates/5fjq	ü
	2XWX	A	Glcnac-Binding Protein A	150	195	https://swissmodel.expasy.org/templates/2xwx	ü
	4YN2	A	Fusolin	152	196	https://swissmodel.expasy.org/templates/4yn2	ü
	5KDG	A	Gifsy-2 Prophage Protein	106	144	https://swissmodel.expasy.org/templates/5kdg	ü
	4MI7	A	Bacteriophage Encoded Virulence Factor	107	142	https://swissmodel.expasy.org/templates/4mi7	ü
	2WYL	C	L-Ascorbate-6-Phosphate Lactonase Ulag	33	281	http://www.cathdb.info/version/latest/domain/2wylC00		ü
	1JMU	B	Outer Capsid Protein Sigma-3	38	281	http://www.cathdb.info/version/latest/domain/1jmuB04		ü
	2NSP	A	Pectinesterase A	1	226	http://www.cathdb.info/version/latest/domain/2nspA00		ü
	1CMX	A	Ubiquitin Carboxyl-Terminal Hydrolase YUH1	1	225	http://www.cathdb.info/version/latest/domain/1cmxA00		ü
	2ZPT	X	Tyrosine-Ester Sulfotransferase	1	271	http://www.cathdb.info/version/latest/domain/2zptX00		ü
	4GLP	A	Monocyte Differentiation Antigen CD14	1	281	https://www.rcsb.org/structure/4glp			ü
	3P1Y	A	tRNA-Splicing Endonuclease	75	205	https://www.rcsb.org/structure/3p1y			ü
	5A1U	E	Coatomer Subunit Gamma-1	5	206	https://www.rcsb.org/structure/5a1u			ü
	3DZV	A	4-Methyl-5-(Beta-Hydroxyethyl)Thiazole Kinase	1	280	https://www.rcsb.org/structure/3dzv			ü
	2XWX	A	Glcnac-Binding Protein A	150	190	https://www.rcsb.org/structure/2xwx			ü
WSSV144	1PFG	A	Proteinase K	6	62	https://swissmodel.expasy.org/templates/1pfg	ü
	5V4B	B	F-Box/Wd Repeat-Containing Protein 7	9	46	https://swissmodel.expasy.org/templates/5v4b	ü
	3OVR	B	F-Box/Wd Repeat Protein 7	15	40	https://swissmodel.expasy.org/templates/2ovr	ü
	2OVP	B	F-Box/Wd Repeat Protein 7	15	40	https://swissmodel.expasy.org/templates/2ovp	ü
	2RE2	A	Uncharacterized Protein Ta1041	19	80	http://www.cathdb.info/version/latest/domain/2re2A00		ü
	1UUZ	B	Inhibitor Of Vertebrate Lysozyme	1	80	http://www.cathdb.info/version/latest/domain/1uuzB00		ü
	1KHX	A	Mothers Against Decapentaplegic Homolog 2	6	80	http://www.cathdb.info/version/latest/domain/1khxA00		ü
	3HIS	A	rRNA N-Glycosidase	1	80	http://www.cathdb.info/version/latest/domain/3hisA01		ü
	3GVJ	A	Endo-N-Acetylneuraminidase	1	80	http://www.cathdb.info/version/latest/domain/3gvjA04		ü
	3NPF	A	Putative Dipeptidyl-Peptidase VI	1	80	https://www.rcsb.org/structure/3npf			ü
	2LNV	A	General Secretion Pathway Protein C	10	65	https://www.rcsb.org/structure/2lnv			ü
	5F3Y	A	Unconventional Myosin-VIIb	1	80	https://www.rcsb.org/structure/5f3y			ü
	1TL2	A	Protein (Tachylectin-2)	1	80	https://www.rcsb.org/structure/1tl2			ü
	2XBG	A	YCF48-Like Protein	20	55	https://www.rcsb.org/structure/2xbg			ü
			Remarks
		a	By Using Homology Searching Method on SWISS-Model Server
			URL : https://swissmodel.expasy.org/interactive
		b	By Using pDomTHREADER Method on PSIPRED Server
			URL : http://bioinf.cs.ucl.ac.uk/psipred/
		c	By Using LOMETS on I-TASSER Server
			URL : https://zhanglab.ccmb.med.umich.edu/LOMETS/

## Sheet: Table S4 Competitive Docking
Table S4	Competitive Docking
Complexes	Running Codes	Binding Energy (Kcal/Mol)
		Members	Center Energy	Lowest Energy
WSSV051-Complex
	W051454322144	145	-929	-991.9
	W051454144322	110	-1027.6	-1055.8
	W051322454144	246	-859.1	-1239
	W051322144454	63	-1024.6	-1051.6
	W051144454322	145	-1015.7	-1037.2
	W051144322454	80	-1040.4	-1141.9
WSSV517 Complex
	W517454322144	94	-772.8	-791.6
	W517454144322	126	-817.9	-914.4
	W517322454144	79	-814.3	-910.1
	W517322144454	52	-1005.3	-1005.3
	W517144454322	160	-1039.3	-1061.3
	W517144322454	43	-866.2	-944.6
